# Supplementary material for: Assessment of nutritional value and flavor characteristics of Taihe silky fowl across varieties and marketing ages
Source: Food Chem X. 2025 Dec 29;33:103444. doi: 10.1016/j.fochx.2025.103444 (PMC12809757; doi:10.1016/j.fochx.2025.103444)
Supplement: Supplementary material 1 — In the same row, values with no letter or the same letters mean no significant difference (P>0.05), while with different small letters mean significant difference (P<0.05). [file mmc1.xlsx]

## Sheet: Sheet1
Table S1. Comparison of volatile flavor compounds among TH, ZS and YF
Item	TH	HY	ZS
(E)-2-Heptenal	1222.23±83.99a	828.2±127.41b	702.03±34.61b
(E)-2-Hexenal	156.83±11.10a	164.09±27.82a	98.35±11.00b
(E)-2-Octenal	156.37±19.51a	104.57±21.14b	41.16±5.70c
Benzaldehyde	1107.48±34.90b	1444.65±61.29a	945.45±45.01c
Hexanal	5324.98±301.00a	4927.33±361.28a	3540.78±370.95b
Nonanal	1479.74±161.42a	789.18±42.05b	900.67±121.25b
Pentanal	1175.50±123.55a	1003.84±131.93a	589.02±52.77b
Octanal	2761.67±260.23a	1617.43±135.42b	1493.93±200.12b
Methional	40.68±4.00b	81.02±4.98a	34.23±1.23b
Heptanal	1507.13±182.86a	1167.28±169.99a	600.06±109.46b
Aldehyde	14941.88±1052.74a	12962.68±1214.53a	8980.58±825.48b
1-Butanol	1581.70±211.40a	1644.13±206.76a	764.56±91.86b
1-Heptanol	49.22±6.21b	72.30±12.85a	21.32±1.56c
1-Hexanol	1294.23±149.22a	705.77±85.57b	431.64±34.36b
1-Pentanol	3173.26±297.61a	2360.29±402.75a	1224.21±171.05b
1-Octanol	72.91±3.71a	73.28±2.53a	53.23±2.5b
1-Octen-3-ol	3848.24±166.18a	2132.19±208.56b	1765.38±87.18b
2-methyl-1-propanol	199.73±9.01a	173.42±7.28b	211.10±10.47a
1-Pentanol, 2-methyl-	536.40±70.50	386.25±36.85	477.99±77.8
2-ethyl-1-hexanol	384.77±42.09a	249.86±11.87b	166.27±10.18c
Ethanol	7389.97±50.27b	8398.74±36.79a	6976.63±63.38c
Alcohol	18536.39±770.14a	15864.75±829.84b	12423.84±414.37c
2-Propanone	632.22±35.04b	1120.17±32.75a	484.54±23.90c
2-Butanone	2853.27±237.18	2904.44±128.25	3288.82±433.51
2-Heptanone	1142.18±124.80a	593.07±98.17b	275.76±27.47c
2-Hexanone	30.82±3.10a	27.79±3.74a	15.85±1.37b
2-Octanone	110.15±2.08a	57.88±5.59b	53.49±6.75b
3-Hydroxy-2-butanone	735.34±36.27a	482.29±64.6b	430.01±40.06b
Acetophenone	23.98±1.08b	35.89±2.92a	19.85±1.27b
cyclohexanone	39.08±8.17ab	18.01±1.89b	52.3±10.38a
Ketone	5567.04±390.18	5415.87±279.94	4662.75±516.56
gamma-Butyrolactone	163.18±4.93b	217.21±12.56a	157.94±3.00b
Ethyl acetate	1460.74±312.43	1217.86±235.24	1242.19±235.48
Ester	1623.91±311.60	1435.07±241.12	1400.12±235.75
2-Pentyl furan	100.37±5.26a	89.51±16.02a	39.59±3.26b
5-Methyl-2-acetylfuran	180.81±7.60a	84.12±4.10c	111.95±7.71b
Furan	288.43±9.89a	177.13±16.18b	151.54±8.38b
Pentanoic acid	71.93±2.01a	58.75±6.63ab	49.80±4.84b
